# Supplementary material for: Over-expression of a γ-tocopherol methyltransferase gene in vitamin E pathway confers PEG-simulated drought tolerance in alfalfa
Source: BMC Plant Biol. 2020 May 19;20:226. doi: 10.1186/s12870-020-02424-1 (PMC7238615; doi:10.1186/s12870-020-02424-1)
Supplement: Supplementary file 7 — Additional file 7: Table S1. Differentially expressed genes (DEG) between control and transgenic lines. [file 12870_2020_2424_MOESM7_ESM.xlsx]

## Sheet: Sheet1
Table S1. Differentially expressed genes (DEG) between control and OxMsTMT transgenic lines with a fold change (log2FC)>1 or <-1 and FDR<0.01 were considered.
GeneID	logFC	Regulated	Pvalue	FDR	NR_def
Medtr8g027345	9.99095	up	4.6e-30	1e-25	myb transcription factor
Medtr5g059390	-9.76138	down	2.96e-28	3.23e-24	formate-tetrahydrofolate ligase
Medtr7g074220	9.09391	up	4.98e-23	3.62e-19	hypothetical protein MTR_7g074220
Medtr3g062570	4.38117	up	3.16e-20	1.72e-16	LRR receptor-like kinase
Medtr8g036260	8.4745	up	1.29e-18	5.61e-15	suppressor-of-white-APricot splicing regulator, putative
Medtr4g128590	-6.59315	down	1.22e-17	4.41e-14	xyloglucan endotransglucosylase/hydrolase family protein
Medtr4g017485	8.28713	up	2.25e-17	6.99e-14	hypothetical protein MTR_4g017485
Medtr4g123553	-3.50925	down	8.85e-16	2.41e-12	UDP-glucosyltransferase family protein
Medtr2g085160	-5.65284	down	1.21e-15	2.88e-12	UDP-sugar transporter-like protein
Medtr6g059730	-3.57261	down	1.32e-15	2.88e-12	Kunitz type trypsin inhibitor / Alpha-fucosidase
Medtr7g096970	6.28794	up	5.69e-15	1.13e-11	glycinin G4
Medtr8g074335	3.45547	up	2.27e-14	4.12e-11	Chitinase (Class Ib) / Hevein
Medtr4g029210	-5.42187	down	3.27e-14	5.49e-11	Lipid transfer protein
Medtr2g038705	-7.69265	down	9.83e-14	1.43e-10	xyloglucan endotransglucosylase/hydrolase family protein
Medtr2g038860	-7.69265	down	9.83e-14	1.43e-10	xyloglucan endotransglucosylase/hydrolase family protein
Medtr6g009520	3.06698	up	1.19e-13	1.62e-10	P-loop nucleoside triphosphate hydrolase superfamily protein
Medtr4g018880	3.27127	up	4.93e-13	6.31e-10	PAR1 protein [Medicago truncatula]<>KEH28949.1 PAR1 protein
Medtr5g023730	5.31306	up	8.59e-13	1.04e-09	fatty acyl-CoA synthetase family protein
Medtr2g023680	-3.04833	down	1.44e-12	1.65e-09	cytochrome P450 family monooxygenase
Medtr1g006990	2.86715	up	2.21e-12	2.41e-09	subtilisin-like serine endopeptidase family protein
Medtr8g464080	3.50895	up	2.8e-12	2.91e-09	hypothetical protein MTR_8g464080
Medtr1g101600	-7.40772	down	2.99e-12	2.96e-09	CRT/DRE binding factor 4
Medtr4g031800	-3.07579	down	6.58e-12	6.23e-09	flavonoid glucosyltransferase
Medtr1g105750	3.79687	up	7.39e-12	6.71e-09	cysteine-rich receptor-kinase-like protein
Medtr8g038100	-5.01323	down	8.04e-12	7.01e-09	D-tyrosyl-tRNA(Tyr) deacylase
Medtr8g065010	3.36415	up	9.35e-12	7.84e-09	polygalacturonase plant-like protein
Medtr8g105355	-7.29625	down	1.24e-11	1e-08	PPR domain protein
Medtr7g050425	3.24378	up	1.88e-11	1.46e-08	phosphoglycerate mutase family protein
Medtr1g015970	3.82998	up	2.48e-11	1.86e-08	fructan exohydrolase
Medtr7g065210	-2.97626	down	2.68e-11	1.94e-08	Lipid transfer protein
Medtr1g105800	2.97545	up	3.94e-11	2.77e-08	cysteine-rich receptor-kinase-like protein
Medtr4g045670	3.27968	up	4.62e-11	3.15e-08	formin-like 2 domain protein
Medtr8g100135	-2.79273	down	7.56e-11	4.99e-08	cytochrome P450 family protein
Medtr8g015220	-3.24432	down	8.19e-11	5.24e-08	myo-inositol oxygenase
XLOC_026222	-3.1219	down	8.93e-11	5.56e-08	PREDICTED: putative nuclease HARBI1
Medtr1g492760	2.79095	up	1.02e-10	6.18e-08	HhH-GPD base excision DNA repair family protein
Medtr2g084615	-7.1055	down	1.41e-10	8.17e-08	DNA-binding and zinc-finger protein
Medtr1g007030	2.59338	up	1.43e-10	8.17e-08	subtilisin-like serine endopeptidase family protein
Medtr7g015130	3.13675	up	2.47e-10	1.38e-07	NLI interacting factor-like phosphatase
Medtr3g408340	2.70798	up	2.91e-10	1.58e-07	derlin-2 protein
Medtr8g067280	-2.66737	down	3e-10	1.59e-07	basic helix loop helix (bHLH) family transcription factor
Medtr1g101120	-4.3694	down	3.41e-10	1.77e-07	PAR1 protein
Medtr4g079500	3.78317	up	3.63e-10	1.84e-07	bZIP family transcription factor
Medtr1g079850	3.82183	up	3.79e-10	1.88e-07	phloem protein 2-B5
Medtr0391s0020	3.47261	up	3.89e-10	1.88e-07	LRR and NB-ARC domain disease resistance protein
Medtr1g015140	2.99116	up	4.17e-10	1.94e-07	WRKY family transcription factor
Medtr5g019050	2.84164	up	4.19e-10	1.94e-07	LysM-domain receptor-like kinase
Medtr7g105170	4.19546	up	6.52e-10	2.96e-07	NAC transcription factor-like protein
Medtr1g112190	-3.53055	down	7.77e-10	3.45e-07	hypothetical protein MTR_1g112190
Medtr1g102410	2.69635	up	1.17e-09	5.08e-07	DEAD-box ATP-dependent RNA helicase
Medtr2g089650	3.99671	up	1.5e-09	6.42e-07	anthocyanin 5-aromatic acyltransferase
Medtr3g106585	-2.65949	down	1.56e-09	6.55e-07	Kunitz type trypsin inhibitor
Medtr5g018500	-6.83014	down	2e-09	8.21e-07	cytochrome P450 family protein
Medtr3g088535	-6.81669	down	2.83e-09	1.14e-06	preprotein translocase SecA family protein, putative
Medtr2g015850	2.8662	up	3.05e-09	1.21e-06	papain family cysteine protease
Medtr8g072260	-2.91919	down	3.2e-09	1.24e-06	cytochrome P450 family ABA 8'-hydroxylase
Medtr1g105885	4.28238	up	3.24e-09	1.24e-06	cysteine-rich RLK (receptor-like kinase) protein
Medtr7g118300	2.3667	up	3.33e-09	1.25e-06	caffeic acid O-methyltransferase
Medtr1g013760	3.76681	up	3.38e-09	1.25e-06	WRKY family transcription factor
Medtr7g083410	-2.32745	down	3.62e-09	1.31e-06	glycerophosphoryl diester phosphodiesterase family protein
Medtr1g046570	-5.1272	down	3.88e-09	1.39e-06	DEAD-box ATP-dependent RNA helicase
Medtr7g092580	-3.66477	down	4.54e-09	1.6e-06	transmembrane protein, putative
Medtr5g094210	2.65005	up	4.74e-09	1.64e-06	Lipid transfer protein
Medtr3g012440	2.32317	up	5.61e-09	1.91e-06	CXE carboxylesterase
Medtr3g011390	2.68455	up	5.68e-09	1.91e-06	NBS-LRR disease resistance protein
Medtr1g082690	-3.22081	down	6.33e-09	2.09e-06	phototropic-responsive NPH3 family protein
Medtr1g011800	2.29997	up	7.96e-09	2.56e-06	plant/F18G18-200 protein
Medtr6g034975	2.54243	up	8e-09	2.56e-06	vacuolar iron transporter-like protein
Medtr4g054920	-6.71171	down	8.25e-09	2.61e-06	cytochrome P450 family 94 protein
Medtr1g053900	3.37089	up	8.39e-09	2.61e-06	DUF761 domain protein
Medtr3g110172	-2.58862	down	9.76e-09	2.95e-06	bark storage-like protein
Medtr2g043710	-2.54835	down	9.76e-09	2.95e-06	transmembrane protein, putative
Medtr4g086190	-5.02942	down	1.01e-08	3.01e-06	AP2/ERF domain transcription factor
Medtr3g463370	2.71233	up	1.06e-08	3.12e-06	legume lectin beta domain protein
Medtr4g107670	2.44656	up	1.08e-08	3.13e-06	peptide/nitrate transporter
Medtr5g016660	-3.63893	down	1.34e-08	3.83e-06	UDP-glucosyltransferase family protein
Medtr1g074990	-6.60908	down	1.72e-08	4.87e-06	sieve element occlusion protein
Medtr8g063060	3.88501	up	2.48e-08	6.92e-06	M20/M25/M40 family peptidase
Medtr8g072510	2.4014	up	2.71e-08	7.43e-06	ankyrin repeat protein
Medtr3g064610	3.69816	up	2.73e-08	7.43e-06	sucrose synthase
Medtr3g104750	2.72476	up	2.78e-08	7.47e-06	WRKY family transcription factor
Medtr2g076970	3.8618	up	3.21e-08	8.52e-06	P-loop nucleoside triphosphate hydrolase superfamily protein
Medtr6g023340	2.19192	up	3.44e-08	9.02e-06	chitinase
Medtr7g065600	2.29638	up	3.55e-08	9.21e-06	glutathione S-transferase, amino-terminal domain protein
Medtr6g009540	2.26088	up	4.66e-08	1.19e-05	P-loop nucleoside triphosphate hydrolase superfamily protein
Medtr3g463730	2.2119	up	4.93e-08	1.25e-05	ammonium transporter 1 protein
Medtr7g021950	3.51349	up	5.41e-08	1.35e-05	cyclin-like F-box protein
Medtr2g082310	-2.31183	down	5.78e-08	1.42e-05	core histone H2A/H2B/H3/H4
Medtr2g082340	-2.31183	down	5.78e-08	1.42e-05	core histone H2A/H2B/H3/H4
Medtr2g437130	3.12576	up	6.15e-08	1.49e-05	transcription termination factor family protein
Medtr7g050950	-2.15538	down	6.71e-08	1.61e-05	pectinesterase/pectinesterase inhibitor
Medtr7g090590	2.11026	up	7.2e-08	1.69e-05	GASA/GAST/Snakin
Medtr6g083730	2.80266	up	7.25e-08	1.69e-05	calmodulin-binding-like protein
Medtr4g057765	2.49767	up	7.28e-08	1.69e-05	heavy metal transport/detoxification superfamily protein
Medtr2g055470	-2.33183	down	9.8e-08	2.25e-05	cytochrome P450 family 709 protein
Medtr2g438760	2.31849	up	9.95e-08	2.26e-05	ankyrin repeat plant-like protein
Medtr3g106060	2.7389	up	1.1e-07	2.45e-05	WRKY family transcription factor
Medtr7g490330	2.96032	up	1.1e-07	2.45e-05	strictosidine synthase family protein
Medtr7g053200	-3.43374	down	1.2e-07	2.63e-05	Serine/Threonine-kinase OXI1-like protein
Medtr3g088845	-2.17866	down	1.52e-07	3.31e-05	2-oxoisovalerate dehydrogenase subunit alpha
Medtr4g029710	2.1287	up	1.56e-07	3.35e-05	LRR receptor-like kinase
Medtr3g064190	2.84751	up	1.57e-07	3.35e-05	P-loop nucleoside triphosphate hydrolase superfamily protein
Medtr3g088655	2.71867	up	1.68e-07	3.56e-05	EF hand calcium-binding family protein
Medtr3g464580	-2.07835	down	2.35e-07	4.92e-05	asparagine synthetase [glutamine-hydrolyzing] protein
Medtr4g131810	-2.08629	down	2.37e-07	4.92e-05	glycoside hydrolase family 1 protein
Medtr6g083780	3.24724	up	2.57e-07	5.28e-05	receptor-like kinase
Medtr4g094658	3.3747	up	2.73e-07	5.56e-05	pentatricopeptide (PPR) repeat protein
Medtr7g065160	-2.54682	down	2.77e-07	5.58e-05	Lipid transfer protein
Medtr3g093020	4.78243	up	3.07e-07	6.13e-05	heavy metal transport/detoxification superfamily protein
Medtr1g028170	2.27322	up	3.62e-07	7.16e-05	stress-induced receptor-like kinase
Medtr3g074830	-2.00953	down	4.01e-07	7.86e-05	phosphate-responsive 1 family protein, partial
Medtr4g088385	2.13581	up	4.59e-07	8.93e-05	hypothetical protein MTR_4g088385
Medtr1g105615	2.94105	up	4.66e-07	8.99e-05	cysteine-rich receptor-kinase-like protein
Medtr2g101320	2.6264	up	4.94e-07	9.43e-05	ankyrin repeat plant-like protein
Medtr2g008220	-2.06754	down	5.02e-07	9.52e-05	UDP-glucosyltransferase family protein
Medtr6g012110	2.21924	up	5.45e-07	0.000102366	light-harvesting complex I chlorophyll A/B-binding protein
Medtr6g465510	-2.19444	down	5.59e-07	0.000104085	dehydration-responsive element-binding protein
Medtr2g025780	-1.95084	down	5.73e-07	0.000105797	-
Medtr0531s0010	6.26018	up	6.03e-07	0.00011041	tether containing UBX domain for GLUT4-like protein
Medtr5g072980	-2.15553	down	6.21e-07	0.000112699	cytochrome P450 family 71 protein
Medtr8g099350	-2.08048	down	6.52e-07	0.000117447	WRKY family transcription factor
Medtr4g106860	-2.554	down	6.82e-07	0.000120645	gibberellin-regulated family protein
Medtr4g019030	2.96996	up	6.85e-07	0.000120645	verticillium wilt resistance-like protein
Medtr3g074860	-1.9447	down	6.87e-07	0.000120645	phosphate-responsive 1 family protein
Medtr7g083130	-4.00081	down	7.1e-07	0.000123814	esterase/lipase/thioesterase family protein
Medtr4g081530	-2.50809	down	7.57e-07	0.000130873	glycoside hydrolase family 1 protein
Medtr1g084670	-2.42687	down	8.5e-07	0.000145748	galactinol synthase
Medtr5g082460	2.07459	up	9.04e-07	0.000153813	LRR receptor-like kinase family protein
Medtr4g114550	-1.9297	down	9.23e-07	0.00015487	IDS4-like protein
Medtr5g009370	-4.55163	down	9.24e-07	0.00015487	phosphatase 2C family protein
Medtr3g111410	2.75447	up	9.55e-07	0.000158829	rhamnogalacturonate lyase B-like protein
Medtr8g469780	2.67508	up	1.17e-06	0.000192582	LRR receptor-like kinase family protein
Medtr7g102790	2.49608	up	1.27e-06	0.00020792	PLATZ transcription factor family protein
Medtr7g056103	-1.86436	down	1.59e-06	0.000259084	cytochrome P450 family monooxygenase
Medtr1g105820	2.44692	up	1.62e-06	0.000261553	cysteine-rich receptor-kinase-like protein
Medtr0474s0020	3.14963	up	1.73e-06	0.000277271	LRR amino-terminal domain protein, partial
Medtr6g044810	3.06148	up	1.78e-06	0.000282227	Kunitz type trypsin inhibitor / Alpha-fucosidase
Medtr2g079300	1.87241	up	1.79e-06	0.000282227	DUF2921 family protein
Medtr2g091025	2.56218	up	1.99e-06	0.000312188	frigida-LIKE protein
Medtr1g010250	1.91215	up	2.07e-06	0.000319967	wall-associated receptor kinase-like protein, putative
Medtr4g058820	2.39102	up	2.09e-06	0.000319967	enoyl-(acyl carrier) reductase
Medtr4g058840	2.39102	up	2.09e-06	0.000319967	enoyl-(acyl carrier) reductase
Medtr3g011930	2.49343	up	2.12e-06	0.000322259	cysteine-rich receptor-like kinase
Medtr4g117330	2.86944	up	2.23e-06	0.000336775	adenylate isopentenyltransferase
Medtr2g436880	-2.99896	down	2.26e-06	0.000339285	flowering-promoting factor-like protein
Medtr8g069955	-1.8686	down	2.57e-06	0.000382987	phosphate transporter PHO1-like protein
Medtr6g057750	2.39629	up	2.93e-06	0.0004342	cysteine-rich receptor-kinase-like protein
Medtr8g089800	-1.98638	down	3.17e-06	0.000466694	cytochrome P450 family 88 protein
Medtr4g133660	-1.80564	down	3.29e-06	0.000480493	GRAS family transcription factor
Medtr6g011880	1.80038	up	3.34e-06	0.00048518	light-harvesting complex I chlorophyll A/B-binding protein
Medtr3g089070	-6.02751	down	3.4e-06	0.000490315	EF hand calcium-binding family protein
Medtr5g081960	-2.02466	down	3.76e-06	0.000538439	HXXXD-type acyl-transferase family protein
Medtr8g100075	2.57951	up	3.87e-06	0.0005513	methyltransferase PMT16, putative
Medtr2g103140	1.82134	up	4.59e-06	0.000648754	acyl thioesterase-like protein
Medtr7g084300	1.86032	up	4.7e-06	0.000660111	chalcone and stilbene synthase family protein
Medtr8g065030	2.00569	up	4.77e-06	0.000665623	pectin lyase superfamily protein
Medtr4g098630	1.89454	up	4.88e-06	0.000676603	NAC transcription factor-like protein
Medtr6g465530	-2.16208	down	4.91e-06	0.000676603	dehydration-responsive element-binding protein
Medtr7g021850	1.92439	up	4.94e-06	0.000676603	aldo/keto reductase family oxidoreductase
Medtr6g085130	5.96759	up	5.32e-06	0.000715714	hypothetical protein MTR_6g085130
Medtr7g446160	5.9585	up	5.32e-06	0.000715714	LRR receptor-like kinase family protein
Medtr7g073240	-5.94427	down	5.32e-06	0.000715714	B3 domain transcription repressor VAL2
Medtr8g015960	-1.85075	down	5.38e-06	0.000719147	2,3-diketo-5-methylthio-1-phosphopentane phosphatase
Medtr4g073840	2.17247	up	5.63e-06	0.000747966	NBS-LRR type disease resistance protein
Medtr3g104930	-1.82584	down	5.67e-06	0.000747966	subtilisin-like serine protease
Medtr3g101960	-2.33296	down	6.22e-06	0.000816484	HXXXD-type acyl-transferase family protein
Medtr1g028100	1.80812	up	6.27e-06	0.000817288	stress-induced receptor-like kinase
Medtr5g027860	3.52017	up	6.37e-06	0.000826584	disease resistance protein (CC-NBS-LRR class) family protein
XLOC_006581	2.62566	up	7.14e-06	0.000920235	PREDICTED: uncharacterized protein LOC105851974
Medtr2g095060	2.1914	up	7.23e-06	0.000926581	Ripening related protein family
Medtr3g070250	3.8357	up	8.11e-06	0.00102656	hypothetical protein MTR_3g070250
Medtr5g083720	-3.71182	down	8.11e-06	0.00102656	Ca(2+)-dependent nuclease-like protein
Medtr1g048860	-5.86536	down	8.39e-06	0.00105686	Mak16 protein carboxy-terminal region protein
Medtr3g064460	1.91191	up	9.42e-06	0.00117958	hypothetical protein MTR_3g064460
Medtr4g080360	2.34476	up	9.48e-06	0.00118039	papain family cysteine protease
Medtr5g020600	2.02716	up	1.01e-05	0.00124806	laccase/diphenol oxidase family protein
Medtr6g406250	-1.96848	down	1.02e-05	0.00125114	cinnamoyl-CoA reductase
Medtr4g114280	2.56244	up	1.06e-05	0.00130218	lectin kinase family protein
Medtr3g101970	-2.35189	down	1.12e-05	0.00136822	HXXXD-type acyl-transferase family protein
Medtr1g026770	3.80656	up	1.17e-05	0.00141003	peptide/nitrate transporter plant
Medtr4g045887	1.83897	up	1.27e-05	0.00152333	copper amine oxidase, enzyme domain protein
Medtr1g027160	2.54428	up	1.34e-05	0.001601	stress-induced receptor-like kinase
Medtr1g037370	2.92373	up	1.43e-05	0.00169693	cytochrome P450 family protein
Medtr2g046620	-1.73414	down	1.51e-05	0.00179136	UDP-glucosyltransferase family protein
Medtr8g469570	3.04592	up	1.73e-05	0.00203643	LRR receptor-like kinase family protein
Medtr2g031510	-1.79546	down	1.82e-05	0.00212985	FAD-binding berberine family protein
Medtr3g096500	-1.76819	down	1.9e-05	0.00220799	gibberellin 20-oxidase
Medtr1g025950	1.66786	up	1.95e-05	0.00225871	cinnamyl alcohol dehydrogenase-like protein
Medtr2g041550	1.63489	up	2.08e-05	0.0023948	auxin-binding protein ABP19a
Medtr5g041400	-2.32201	down	2.13e-05	0.00244729	DOF domain, zinc finger protein
Medtr4g116360	2.0916	up	2.16e-05	0.00246032	hypothetical protein MTR_4g116360
Medtr5g076960	-1.63175	down	2.18e-05	0.00246836	myb transcription factor
Medtr3g009030	1.72906	up	2.21e-05	0.00249457	glycoside hydrolase family 5 protein
Medtr2g073370	-1.78647	down	2.28e-05	0.00256216	B-box type zinc finger protein
Medtr2g098070	2.248	up	2.31e-05	0.00258281	ADP/ATP carrier protein
Medtr8g064180	-1.66462	down	2.33e-05	0.0025876	xyloglucan endotransglucosylase/hydrolase family protein
Medtr8g104200	1.71367	up	2.35e-05	0.0025876	kinesin motor catalytic domain protein
Medtr4g023000	-1.65337	down	2.36e-05	0.0025876	glycoside hydrolase family 1 protein
Medtr1g107215	1.65007	up	2.41e-05	0.0025876	plant basic secretory protein (BSP) family protein
Medtr2g090270	2.18598	up	2.42e-05	0.0025876	expansin-like protein B1
Medtr5g098610	3.3626	up	2.43e-05	0.0025876	transmembrane protein, putative
Medtr3g031140	-2.54615	down	2.44e-05	0.0025876	DUF4228 domain protein
Medtr4g091440	3.70478	up	2.44e-05	0.0025876	acyl-coenzyme A oxidase
Medtr1g105755	3.67596	up	2.44e-05	0.0025876	cysteine-rich receptor-kinase-like protein
Medtr8g017410	-3.53206	down	2.44e-05	0.0025876	cell-wall invertase
Medtr1g040310	-1.82227	down	2.45e-05	0.0025876	UDP-glucosyltransferase family protein
Medtr6g078070	-1.88195	down	2.52e-05	0.00265292	Kunitz type trypsin inhibitor / miraculin
Medtr4g115360	1.658	up	2.59e-05	0.00270884	unknown
Medtr4g098450	-2.42365	down	2.66e-05	0.00277491	AT hook motif DNA-binding family protein
Medtr2g075400	1.85148	up	2.78e-05	0.00287902	brassinazole-resistant 1 protein
Medtr3g056590	2.73808	up	2.79e-05	0.00287902	NB-ARC domain disease resistance protein
Medtr3g075390	-1.74431	down	2.88e-05	0.00296179	KDEL-tailed cysteine endopeptidase CEP1
Medtr1g069305	2.40945	up	2.9e-05	0.00296276	myosin heavy chain
Medtr3g088520	-2.6781	down	3.11e-05	0.0031704	beta-like galactosidase
Medtr3g116080	1.63912	up	3.27e-05	0.00331157	papain family cysteine protease
Medtr6g033280	2.45041	up	3.39e-05	0.00339848	phosphate carrier protein
Medtr5g023980	-2.4423	down	3.39e-05	0.00339848	Serine/Threonine-kinase Cx32, related protein
Medtr3g078170	-3.22389	down	3.42e-05	0.00341568	NAD-dependent aldehyde dehydrogenase family protein
Medtr4g086160	-5.65344	down	3.44e-05	0.00342048	AP2/ERF domain transcription factor
Medtr3g083130	1.6945	up	3.5e-05	0.00346177	aldo/keto reductase family oxidoreductase
Medtr4g018910	3.63474	up	3.54e-05	0.00346177	verticillium wilt disease resistance protein
Medtr7g105660	3.63461	up	3.54e-05	0.00346177	hypothetical protein MTR_7g105660
Medtr1g022360	-3.50361	down	3.54e-05	0.00346177	nuclear fusion defective-like protein
Medtr1g066850	2.04301	up	3.72e-05	0.003617	interactor of constitutive active ROPs-like protein
Medtr3g067775	2.93014	up	3.75e-05	0.00362807	tyrosine kinase family protein
Medtr6g023760	2.14191	up	3.87e-05	0.00372951	plastocyanin-like domain protein
Medtr0004s0650	-1.57828	down	3.98e-05	0.00381592	glycerol-3-phosphate transporter
Medtr1g010220	1.89652	up	4e-05	0.00381592	wall-associated receptor kinase-like protein
Medtr6g042310	-1.63007	down	4.01e-05	0.00381592	UDP-glucosyltransferase family protein
XLOC_011353	1.89876	up	4.04e-05	0.00382635	carboxyl-terminal peptidase
Medtr4g113650	1.74367	up	4.06e-05	0.00382635	cytochrome P450 family 709 protein
Medtr5g098580	2.26208	up	4.16e-05	0.00390626	transmembrane protein, putative
Medtr8g442650	-2.41897	down	4.28e-05	0.00400544	GDP-mannose transporter GONST1
Medtr5g056140	-1.69366	down	4.33e-05	0.00403073	S1/P1 nuclease family protein
Medtr5g041380	-2.10239	down	4.59e-05	0.0042511	DOF domain, zinc finger protein
Medtr4g114210	1.77102	up	4.68e-05	0.00431852	class III peroxidase
Medtr8g097200	1.67202	up	4.73e-05	0.00435185	Rho GDP-dissociation inhibitor-like protein
Medtr2g078260	3.29698	up	4.83e-05	0.00440135	verticillium wilt disease resistance protein
Medtr3g055380	-3.14934	down	4.83e-05	0.00440135	membrane-bound O-acyltransferase family MBOAT protein
Medtr6g022790	1.79513	up	4.85e-05	0.00440288	transmembrane amino acid transporter family protein
Medtr1g105430	1.85779	up	4.9e-05	0.00443007	P21-Rho-binding domain protein
Medtr6g016200	2.89384	up	5.05e-05	0.00454309	leucine-rich receptor-like kinase family protein, partial
Medtr7g075540	-1.63745	down	5.11e-05	0.00457815	cytochrome P450 family protein
XLOC_006580	3.61533	up	5.18e-05	0.00462122	PREDICTED: uncharacterized protein LOC105851909
Medtr5g034090	2.13038	up	5.37e-05	0.00477728	polygalacturonase
Medtr2g042900	-1.59546	down	5.42e-05	0.00480245	jasmonate zim-domain protein
Medtr4g123583	-5.59713	down	5.59e-05	0.00492818	cation/H+ exchanger 3
Medtr8g078270	1.66993	up	5.68e-05	0.00498942	EF hand calcium-binding family protein
Medtr2g089755	2.75161	up	5.92e-05	0.00517681	HXXXD-type acyl-transferase family protein
Medtr1g039310	1.56522	up	5.94e-05	0.00517681	LRR receptor-like kinase family protein
Medtr3g037750	1.59787	up	6.2e-05	0.00537995	gibberellin-regulated family protein
Medtr4g057450	1.82088	up	6.42e-05	0.00555371	xyloglucan endotransglucosylase/hydrolase family protein
Medtr8g005410	2.43344	up	6.57e-05	0.00563747	acid phosphatase
Medtr4g077777	2.41874	up	6.57e-05	0.00563747	hypothetical protein MTR_4g077777
Medtr6g028030	3.246	up	6.84e-05	0.00582378	annexin D8
Medtr1g019990	2.87915	up	6.84e-05	0.00582378	P-loop nucleoside triphosphate hydrolase superfamily protein
Medtr8g015910	-1.56849	down	7.04e-05	0.00596487	2,3-diketo-5-methylthio-1-phosphopentane phosphatase
Medtr8g089820	1.73094	up	7.23e-05	0.00610777	lysine ketoglutarate reductase trans-splicing protein
Medtr8g088860	-1.6345	down	7.29e-05	0.00612981	glutelin type-B-like protein
Medtr2g023100	-1.88134	down	7.82e-05	0.00655121	myb transcription factor
Medtr8g020300	3.01267	up	8.19e-05	0.00680633	disease resistance protein (TIR-NBS-LRR class)
Medtr0087s0070	2.70116	up	8.19e-05	0.00680633	LRR receptor-like kinase
Medtr5g023990	2.4007	up	8.46e-05	0.00700431	lipoxygenase
Medtr8g035630	1.53597	up	8.56e-05	0.0070493	zinc-binding dehydrogenase family oxidoreductase
Medtr5g097280	1.50214	up	8.58e-05	0.0070493	light-harvesting complex I chlorophyll A/B-binding protein
Medtr6g075410	1.61565	up	9.03e-05	0.00739198	cyclic nucleotide gated channel protein
Medtr2g096970	2.00018	up	9.11e-05	0.00742061	kinase 1B
Medtr0283s0050	-5.51495	down	9.16e-05	0.00742061	Serine/Threonine-kinase WNK11-like protein
Medtr2g090265	2.09253	up	9.16e-05	0.00742061	expansin-like protein B1
Medtr3g083580	2.82782	up	9.22e-05	0.00743595	O-glycosyl hydrolase family 17 protein
Medtr3g046330	1.64904	up	9.65e-05	0.00775524	3-hydroxyisobutyryl-CoA hydrolase-like protein
Medtr1g081840	1.68556	up	9.75e-05	0.00780678	gibberellin 20-oxidase
Medtr1g105700	1.56866	up	9.98e-05	0.00796016	cysteine-rich receptor-kinase-like protein
Medtr7g093910	3.49381	up	0.000111808	0.00885641	core histone H2A/H2B/H3/H4
Medtr1g088965	-3.34427	down	0.000111808	0.00885641	kinase interacting (KIP1-like) family protein
Medtr8g033150	2.30157	up	0.000113222	0.00893594	subtilisin-like serine protease
Medtr8g027265	1.76607	up	0.000113706	0.00894173	WNK kinase
Medtr8g073190	-1.78717	down	0.000114532	0.00897428	endoribonuclease/kinase IRE1-like protein
Medtr7g013820	-1.60533	down	0.000115997	0.0090565	ABI five-binding protein
Medtr3g071610	1.526	up	0.000116837	0.00907106	cytosolic endo-beta-N-acetylglucosaminidase
Medtr2g035150	-3.91546	down	0.000117016	0.00907106	disease-resistance response protein
Medtr8g107110	-1.51313	down	0.000121128	0.00932811	EF hand calcium-binding family protein
Medtr4g114270	1.84789	up	0.000121608	0.00932811	S-locus lectin kinase family protein
Medtr8g468620	1.64345	up	0.000121617	0.00932811	LRR receptor-like kinase family protein
Medtr1g077030	1.5384	up	0.000126218	0.00962796	4,5-DOPA dioxygenase extradiol-like protein
Medtr8g073850	2.01074	up	0.00012641	0.00962796	disease resistance-responsive, dirigent domain protein
Medtr5g063650	-2.05831	down	0.000128833	0.00977827	pumilio-family RNA-binding repeatprotein
Medtr3g081130	-1.46202	down	0.000129774	0.00981551	seed linoleate 9S-lipoxygenase
